# Supplementary material for: Visualization and quantification of coral reef soundscapes using CoralSoundExplorer software
Source: PLoS Comput Biol. 2025 Apr 10;21(4):e1012050. doi: 10.1371/journal.pcbi.1012050 (PMC12017563; doi:10.1371/journal.pcbi.1012050)
Supplement: S1 Table — (CSV) [file pcbi.1012050.s004.csv]

y	boat	tourist	undisturbed
boat	0	0.6460768253272989	0.7834342756580538
tourist	0.6460768253272989	0	0.33169180386157815
undisturbed	0.7834342756580538	0.33169180386157815	0
