# Supplementary material for: Visualization and quantification of coral reef soundscapes using CoralSoundExplorer software
Source: PLoS Comput Biol. 2025 Apr 10;21(4):e1012050. doi: 10.1371/journal.pcbi.1012050 (PMC12017563; doi:10.1371/journal.pcbi.1012050)
Supplement: S2 Table — (CSV) [file pcbi.1012050.s005.csv]

y	boat/1/D	boat/1/N	boat/2/D	boat/2/N	boat/3/D	boat/3/N	tour./1/D	tour./1/N	tour./2/D	tour./2/N	tour./3/D	tour./3/N	undis./1/D	undis./1/N	undis./2/D	undis./2/N	undis./3/D	undis./3/N
boat/1/D	0	0.29646216803890857	0.11922103285504844	0.3351711177375581	0.013426673664281519	0.35487407504469687	0.8439270647219316	0.8012744688279992	0.8417968280982765	0.792612300285322	0.7136204641559373	0.7831437403746931	0.853039054953214	0.8765974467314765	0.8638317870161593	0.8844495985914729	0.788852348712931	0.894148979226368
boat/1/N	0.29646216803890857	0	0.31933909021074885	0.021080643168171247	0.23856609024457362	0.017075386482038886	0.8167354481646005	0.7659753730962157	0.815135763079168	0.7574804442928635	0.6884069626772833	0.7355271407567523	0.8274854863209714	0.8482659695657937	0.8391800048347365	0.8573140488212047	0.7552085615497317	0.8653321302301269
boat/2/D	0.11922103285504844	0.31933909021074885	0	0.3725643552023768	0.1103305177395789	0.38395776781076624	0.8019458187303455	0.7568822698141393	0.8012725707095845	0.7477051049800463	0.6187619098924119	0.6980679058288938	0.8221690211282191	0.8500399355820372	0.8361027876373233	0.8595226824540336	0.7550915601865087	0.8683099855895827
boat/2/N	0.3351711177375581	0.021080643168171247	0.3725643552023768	0	0.268181530752	0.013224459812294257	0.8372202084130405	0.788187884237783	0.8349158976267554	0.7796611028760037	0.7240741757679453	0.7724715945703305	0.8435147663683177	0.8632892444987753	0.8538589068683899	0.8715235610397475	0.7720076348196464	0.8805902534027118
boat/3/D	0.013426673664281519	0.23856609024457362	0.1103305177395789	0.268181530752	0	0.2880642978175428	0.8260936255840722	0.7829106304240543	0.8248416216683655	0.7746828704691958	0.6886499617174162	0.749405941084646	0.8388783507042548	0.8621106762811341	0.8505171077350319	0.8705293542125309	0.7726602245159672	0.8787713046188711
boat/3/N	0.35487407504469687	0.017075386482038886	0.38395776781076624	0.013224459812294257	0.2880642978175428	0	0.8229530720684471	0.7723384382152721	0.8209857747106275	0.7639169631582728	0.7064549837684488	0.7501398575428753	0.8310866413733737	0.8502565586334315	0.8419410880025823	0.8589042049347183	0.7590736562093563	0.8671582840934345
tour./1/D	0.8439270647219316	0.8167354481646005	0.8019458187303455	0.8372202084130405	0.8260936255840722	0.8229530720684471	0	0.3466078019131571	0.055134062352591495	0.3464500828629217	0.5845299744741957	0.7588983336411784	0.41313648240655837	0.6815580020716164	0.5480130839501686	0.7219546838384142	0.23763937886233522	0.7504980878210044
tour./1/N	0.8012744688279992	0.7659753730962157	0.7568822698141393	0.788187884237783	0.7829106304240543	0.7723384382152721	0.3466078019131571	0	0.31189836852936276	0.0037601422953555765	0.5410081665708775	0.645383504197464	0.33151433520934037	0.4012871226408729	0.4129982779472855	0.4869592267934083	0.20603701333511354	0.3956911182366502
tour./2/D	0.8417968280982765	0.815135763079168	0.8012725707095845	0.8349158976267554	0.8248416216683655	0.8209857747106275	0.055134062352591495	0.31189836852936276	0	0.3146945308725982	0.592824361938677	0.7482533039957324	0.3119805254304723	0.6250484645202187	0.4644718124929052	0.6721374635794093	0.13797515228040522	0.7078641012012696
tour./2/N	0.792612300285322	0.7574804442928635	0.7477051049800463	0.7796611028760037	0.7746828704691958	0.7639169631582728	0.3464500828629217	0.0037601422953555765	0.3146945308725982	0	0.52962768766832	0.6328323507801656	0.3168677188131555	0.35012825571484235	0.3849935505360498	0.43512032322319066	0.20937199577450058	0.3430802702917196
tour./3/D	0.7136204641559373	0.6884069626772833	0.6187619098924119	0.7240741757679453	0.6886499617174162	0.7064549837684488	0.5845299744741957	0.5410081665708775	0.592824361938677	0.52962768766832	0	0.39534282285832695	0.7129062815281906	0.7894445638495744	0.7519228417920524	0.808985571245918	0.6233469923729735	0.8199394148112047
tour./3/N	0.7831437403746931	0.7355271407567523	0.6980679058288938	0.7724715945703305	0.749405941084646	0.7501398575428753	0.7588983336411784	0.645383504197464	0.7482533039957324	0.6328323507801656	0.39534282285832695	0	0.7925938306687018	0.8481116180467141	0.8173530901644602	0.863704316517289	0.7130827608084463	0.8813656223644695
undis./1/D	0.853039054953214	0.8274854863209714	0.8221690211282191	0.8435147663683177	0.8388783507042548	0.8310866413733737	0.41313648240655837	0.33151433520934037	0.3119805254304723	0.3168677188131555	0.7129062815281906	0.7925938306687018	0	0.31071643954503614	0.06929027659931476	0.36361497527551473	0.11200405649373198	0.5152581944379553
undis./1/N	0.8765974467314765	0.8482659695657937	0.8500399355820372	0.8632892444987753	0.8621106762811341	0.8502565586334315	0.6815580020716164	0.4012871226408729	0.6250484645202187	0.35012825571484235	0.7894445638495744	0.8481116180467141	0.31071643954503614	0	0.21971641547241022	0.05400089936519506	0.41595355590809674	0.19367321578427169
undis./2/D	0.8638317870161593	0.8391800048347365	0.8361027876373233	0.8538589068683899	0.8505171077350319	0.8419410880025823	0.5480130839501686	0.4129982779472855	0.4644718124929052	0.3849935505360498	0.7519228417920524	0.8173530901644602	0.06929027659931476	0.21971641547241022	0	0.23530664644393054	0.27234019305518353	0.4744900307140095
undis./2/N	0.8844495985914729	0.8573140488212047	0.8595226824540336	0.8715235610397475	0.8705293542125309	0.8589042049347183	0.7219546838384142	0.4869592267934083	0.6721374635794093	0.43512032322319066	0.808985571245918	0.863704316517289	0.36361497527551473	0.05400089936519506	0.23530664644393054	0	0.48874255045917414	0.32777535497006366
undis./3/D	0.788852348712931	0.7552085615497317	0.7550915601865087	0.7720076348196464	0.7726602245159672	0.7590736562093563	0.23763937886233522	0.20603701333511354	0.13797515228040522	0.20937199577450058	0.6233469923729735	0.7130827608084463	0.11200405649373198	0.41595355590809674	0.27234019305518353	0.48874255045917414	0	0.5095843769474437
undis./3/N	0.894148979226368	0.8653321302301269	0.8683099855895827	0.8805902534027118	0.8787713046188711	0.8671582840934345	0.7504980878210044	0.3956911182366502	0.7078641012012696	0.3430802702917196	0.8199394148112047	0.8813656223644695	0.5152581944379553	0.19367321578427169	0.4744900307140095	0.32777535497006366	0.5095843769474437	0
