# Supplementary material for: Visualization and quantification of coral reef soundscapes using CoralSoundExplorer software
Source: PLoS Comput Biol. 2025 Apr 10;21(4):e1012050. doi: 10.1371/journal.pcbi.1012050 (PMC12017563; doi:10.1371/journal.pcbi.1012050)
Supplement: S3 Table — (CSV) [file pcbi.1012050.s006.csv]

y	-1	0	1
boat/1/D	0	18.48145968216598	0.05777007510109763
boat/1/N	1.694915254237288	15.244261330194231	0.11554015020219525
boat/2/D	88.13559322033898	15.244261330194231	0.14442518775274407
boat/2/N	0	15.53855208946439	0
boat/3/D	3.389830508474576	18.599175985874044	0.05777007510109763
boat/3/N	0	15.303119482048263	0
tour./1/D	0	0.05885815185403178	9.214326978625072
tour./1/N	0	0	7.510109763142692
tour./2/D	0	0	9.24321201617562
tour./2/N	1.694915254237288	0	7.481224725592144
tour./3/D	5.084745762711865	0.47086521483225424	8.925476603119584
tour./3/N	0	0.05885815185403178	7.481224725592144
undis./1/D	0	0	9.127671865973426
undis./1/N	0	0	7.625649913344887
undis./2/D	0	0	9.127671865973426
undis./2/N	0	0	7.625649913344887
undis./3/D	0	1.0005885815185402	8.752166377816291
undis./3/N	0	0	7.510109763142692
