# Supplementary material for: Visualization and quantification of coral reef soundscapes using CoralSoundExplorer software
Source: PLoS Comput Biol. 2025 Apr 10;21(4):e1012050. doi: 10.1371/journal.pcbi.1012050 (PMC12017563; doi:10.1371/journal.pcbi.1012050)
Supplement: S4 Table — (CSV) [file pcbi.1012050.s007.csv]

y	-1	0	1	2	3	4	5	6	7
boat/1/D	5.005624296962879	0.8517887563884157	0	40.99783080260303	20.394736842105264	0	0.9803921568627451	0	0
boat/1/N	5.005624296962879	28.960817717206133	0	0	3.289473684210526	0	0	0	0
boat/2/D	8.042744656917886	0.17035775127768313	0	20.607375271149674	49.34210526315789	0	0.9803921568627451	0	0
boat/2/N	3.880764904386952	31.686541737649065	0	1.3015184381778742	1.9736842105263157	0	0	0	0
boat/3/D	4.949381327334083	5.621805792163544	0	36.22559652928417	20.394736842105264	0.4784688995215311	0	0	0
boat/3/N	3.655793025871766	32.70868824531516	0	0.21691973969631237	1.3157894736842104	0	0	0	0
tour./1/D	7.8177727784027	0	0	0	0.6578947368421052	0	0.9803921568627451	22.70408163265306	0
tour./1/N	4.724409448818897	0	17.24550898203593	0	0	0.4784688995215311	0	3.9540816326530615	0
tour./2/D	8.042744656917886	0	0	0	0	0	0.49019607843137253	22.448979591836736	0
tour./2/N	3.149606299212598	0	17.844311377245507	0	0	2.3923444976076556	1.9607843137254901	5.86734693877551	0
tour./3/D	6.805399325084364	0	0	0.6507592190889371	2.631578947368421	2.3923444976076556	90.68627450980392	0.25510204081632654	0
tour./3/N	3.149606299212598	0	0	0	0	94.25837320574163	3.431372549019608	0	0
undis./1/D	8.098987626546682	0	0.11976047904191617	0	0	0	0	15.816326530612246	22.380952380952383
undis./1/N	4.668166479190101	0	17.005988023952096	0	0	0	0	1.1479591836734695	14.285714285714285
undis./2/D	8.717660292463442	0	0.47904191616766467	0	0	0	0	9.311224489795919	40
undis./2/N	3.880764904386952	0	17.485029940119762	0	0	0	0	0.5102040816326531	21.428571428571427
undis./3/D	9.223847019122609	0	1.3173652694610778	0	0	0	0.49019607843137253	17.857142857142858	1.9047619047619049
undis./3/N	1.1811023622047243	0	28.502994011976046	0	0	0	0	0.12755102040816327	0
